# Supplementary material for: Self-Management of Medications During Sick Days for Chronic Conditions: A Scoping Review
Source: Medicina (Kaunas). 2025 Sep 25;61(10):1742. doi: 10.3390/medicina61101742 (PMC12566462; doi:10.3390/medicina61101742)
Supplement: Supplementary file 1 [file medicina-61-01742-s001.zip]

Archive with 1 entries (1 files):
- medicina-3835435-supplementary.pdf
